# Supplementary material for: Occurrence, Distribution, and Risk of Organophosphate Flame Retardants in Sediments from Jiulong River Estuary and Adjacent Western Taiwan Strait, China
Source: Int J Environ Res Public Health. 2022 Feb 20;19(4):2449. doi: 10.3390/ijerph19042449 (PMC8872513; doi:10.3390/ijerph19042449)
Supplement: Supplementary file 1 [file ijerph-19-02449-s001.zip]

Archive with 1 entries (1 files):
- ijerph-1556286-supplementary.pdf
